# Supplementary material for: Editing of Chloroplast rps14 by PPR Editing Factor EMB2261 Is Essential for Arabidopsis Development
Source: Front Plant Sci. 2018 Jun 20;9:841. doi: 10.3389/fpls.2018.00841 (PMC6019781; doi:10.3389/fpls.2018.00841)
Supplement: Supplementary file 1 [file Data_Sheet_1.XLSX]

## Sheet: P motifs
TABLE S1. Log-likelihood ratios derived from observed frequencies of association between amino acid combinations at the fifth and last position and the four RNA nucleotides for each type of P, L and S PPR motifs respectively.
		A	C	G	U
A	A	0	0		0
A	C	0	0	0	0
A	D	-0.07	-0.07	0.13	0.01
A	E	0	0	0	0
A	F	0	0	0	0
A	G	0	0	0	0
A	H	0	0	0	0
A	I	0	0	0	0
A	K	0	0	0	0
A	L	0	0	0	0
A	M	0	0	0	0
A	N	0.07	0.11	-0.1	-0.1
A	P	0	0	0	0
A	Q	0	0	0	0
A	R	0	0	0	0
A	S	0	0	0	0
A	T	0	0	0	0
A	V	0	0	0	0
A	W	0	0	0	0
A	Y	0	0	0	0
C	A	0	0	0	0
C	C	0	0	0	0
C	D	0	0	0	0
C	E	0	0	0	0
C	F	0	0	0	0
C	G	0	0	0	0
C	H	0	0	0	0
C	I	0	0	0	0
C	K	0	0	0	0
C	L	0	0	0	0
C	M	0	0	0	0
C	N	0	0	0	0
C	P	0	0	0	0
C	Q	0	0	0	0
C	R	0	0	0	0
C	S	-0.07	0.03	-0.07	0.09
C	T	0	0	0	0
C	V	0	0	0	0
C	W	0	0	0	0
C	Y	0	0	0	0
D	A	0	0	0	0
D	C	0	0	0	0
D	D	0	0	0	0
D	E	0	0	0	0
D	F	0	0	0	0
D	G	0	0	0	0
D	H	0	0	0	0
D	I	0	0	0	0
D	K	0	0	0	0
D	L	0	0	0	0
D	M	0	0	0	0
D	N	0	0	0	0
D	P	0	0	0	0
D	Q	0	0	0	0
D	R	0	0	0	0
D	S	0	0	0	0
D	T	0	0	0	0
D	V	0	0	0	0
D	W	0	0	0	0
D	Y	0	0	0	0
E	A	0	0	0	0
E	C	0	0	0	0
E	D	0	0	0	0
E	E	0	0	0	0
E	F	0	0	0	0
E	G	0	0	0	0
E	H	0	0	0	0
E	I	0	0	0	0
E	K	0	0	0	0
E	L	0	0	0	0
E	M	0	0	0	0
E	N	0	0	0	0
E	P	0	0	0	0
E	Q	0	0	0	0
E	R	0	0	0	0
E	S	0	0	0	0
E	T	0	0	0	0
E	V	0	0	0	0
E	W	0	0	0	0
E	Y	0	0	0	0
F	A	0	0	0	0
F	C	0	0	0	0
F	D	0	0	0	0
F	E	0	0	0	0
F	F	0	0	0	0
F	G	0.06	-0.02	-0.02	-0.02
F	H	0	0	0	0
F	I	0	0	0	0
F	K	0	0	0	0
F	L	0	0	0	0
F	M	0	0	0	0
F	N	0	0	0	0
F	P	0	0	0	0
F	Q	0	0	0	0
F	R	0	0	0	0
F	S	0	0	0	0
F	T	0	0	0	0
F	V	0	0	0	0
F	W	0	0	0	0
F	Y	0	0	0	0
G	A	0	0	0	0
G	C	0	0	0	0
G	D	-0.07	0.03	-0.07	0.09
G	E	0	0	0	0
G	F	0	0	0	0
G	G	0	0	0	0
G	H	0	0	0	0
G	I	0	0	0	0
G	K	0	0	0	0
G	L	0	0	0	0
G	M	0	0	0	0
G	N	-0.02	0.08	-0.02	-0.02
G	P	0	0	0	0
G	Q	0	0	0	0
G	R	0	0	0	0
G	S	0.06	-0.02	-0.02	-0.02
G	T	0	0	0	0
G	V	0	0	0	0
G	W	0	0	0	0
G	Y	0	0	0	0
H	A	0	0	0	0
H	C	0	0	0	0
H	D	0	0	0	0
H	E	0	0	0	0
H	F	0	0	0	0
H	G	0	0	0	0
H	H	0	0	0	0
H	I	0	0	0	0
H	K	0	0	0	0
H	L	0	0	0	0
H	M	0	0	0	0
H	N	0	0	0	0
H	P	0	0	0	0
H	Q	0	0	0	0
H	R	0	0	0	0
H	S	0	0	0	0
H	T	0	0	0	0
H	V	0.09	-0.07	-0.07	0.01
H	W	0	0	0	0
H	Y	0	0	0	0
I	A	0	0	0	0
I	C	0	0	0	0
I	D	0.01	-0.07	0.03	0.01
I	E	0	0	0	0
I	F	0	0	0	0
I	G	0	0	0	0
I	H	0	0	0	0
I	I	0	0	0	0
I	K	0	0	0	0
I	L	0	0	0	0
I	M	0	0	0	0
I	N	0	0	0	0
I	P	0	0	0	0
I	Q	0	0	0	0
I	R	0	0	0	0
I	S	0	0	0	0
I	T	0	0	0	0
I	V	0	0	0	0
I	W	0	0	0	0
I	Y	0	0	0	0
K	A	0	0	0	0
K	C	0	0	0	0
K	D	0	0	0	0
K	E	0	0	0	0
K	F	0	0	0	0
K	G	0	0	0	0
K	H	0	0	0	0
K	I	0	0	0	0
K	K	0	0	0	0
K	L	0	0	0	0
K	M	0	0	0	0
K	N	0	0	0	0
K	P	0	0	0	0
K	Q	0	0	0	0
K	R	0	0	0	0
K	S	0	0	0	0
K	T	0	0	0	0
K	V	0	0	0	0
K	W	0	0	0	0
K	Y	0	0	0	0
L	A	0	0	0	0
L	C	0	0	0	0
L	D	0	0	0	0
L	E	0	0	0	0
L	F	0	0	0	0
L	G	0	0	0	0
L	H	0	0	0	0
L	I	0	0	0	0
L	K	0	0	0	0
L	L	0	0	0	0
L	M	0	0	0	0
L	N	0	0	0	0
L	P	0	0	0	0
L	Q	0	0	0	0
L	R	0	0	0	0
L	S	0	0	0	0
L	T	0	0	0	0
L	V	0	0	0	0
L	W	0	0	0	0
L	Y	0	0	0	0
M	A	0	0	0	0
M	C	0	0	0	0
M	D	-0.05	0.06	0.06	-0.05
M	E	0	0	0	0
M	F	0	0	0	0
M	G	0	0	0	0
M	H	0	0	0	0
M	I	0	0	0	0
M	K	0	0	0	0
M	L	0	0	0	0
M	M	0	0	0	0
M	N	0	0	0	0
M	P	0	0	0	0
M	Q	0	0	0	0
M	R	0	0	0	0
M	S	0	0	0	0
M	T	0	0	0	0
M	V	0	0	0	0
M	W	0	0	0	0
M	Y	0	0	0	0
N	A	0	0	0	0
N	C	0	0	0	0
N	D	-0.61	0	-0.63	0.61
N	E	-0.05	-0.05	0.06	0.04
N	F	0	0	0	0
N	G	-0.05	-0.03	-0.14	0.17
N	H	0	0	0	0
N	I	0	0	0	0
N	K	0	0	0	0
N	L	0	0	0	0
N	M	0	0	0	0
N	N	-0.61	0.63	-0.76	0.16
N	P	0	0	0	0
N	Q	0	0	0	0
N	R	-0.05	0.15	-0.05	-0.05
N	S	-0.25	0.51	-0.34	-0.1
N	T	-0.28	0.32	-0.37	0.17
N	V	0	0	0	0
N	W	0	0	0	0
N	Y	0	0	0	0
P	A	0	0	0	0
P	C	0	0	0	0
P	D	0	0	0	0
P	E	0	0	0	0
P	F	0	0	0	0
P	G	0	0	0	0
P	H	0	0	0	0
P	I	0	0	0	0
P	K	0	0	0	0
P	L	0	0	0	0
P	M	0	0	0	0
P	N	0	0	0	0
P	P	0	0	0	0
P	Q	0	0	0	0
P	R	0	0	0	0
P	S	0	0	0	0
P	T	0	0	0	0
P	V	0	0	0	0
P	W	0	0	0	0
P	Y	0	0	0	0
Q	A	0	0	0	0
Q	C	0	0	0	0
Q	D	0	0	0	0
Q	E	0	0	0	0
Q	F	0	0	0	0
Q	G	0	0	0	0
Q	H	0	0	0	0
Q	I	0	0	0	0
Q	K	0	0	0	0
Q	L	0	0	0	0
Q	M	0	0	0	0
Q	N	0	0	0	0
Q	P	0	0	0	0
Q	Q	0	0	0	0
Q	R	0	0	0	0
Q	S	0	0	0	0
Q	T	0	0	0	0
Q	V	0	0	0	0
Q	W	0	0	0	0
Q	Y	0	0	0	0
R	A	0	0	0	0
R	C	0	0	0	0
R	D	0	0	0	0
R	E	0	0	0	0
R	F	0	0	0	0
R	G	0	0	0	0
R	H	0	0	0	0
R	I	0	0	0	0
R	K	0	0	0	0
R	L	0	0	0	0
R	M	0	0	0	0
R	N	0	0	0	0
R	P	0	0	0	0
R	Q	0	0	0	0
R	R	0	0	0	0
R	S	0	0	0	0
R	T	0	0	0	0
R	V	0	0	0	0
R	W	0	0	0	0
R	Y	0	0	0	0
S	A	0	0	0	0
S	C	0	0	0	0
S	D	-0.04	0.09	0	-0.04
S	E	0	0	0	0
S	F	0	0	0	0
S	G	0	0	0	0
S	H	0	0	0	0
S	I	0	0	0	0
S	K	0	0	0	0
S	L	0.06	-0.02	-0.02	-0.02
S	M	0	0	0	0
S	N	0.44	-0.19	-0.3	-0.21
S	P	0	0	0	0
S	Q	0	0	0	0
S	R	0	0	0	0
S	S	-0.02	0.08	-0.02	-0.02
S	T	0	0	0	0
S	V	0	0	0	0
S	W	0	0	0	0
S	Y	0	0	0	0
T	A	0	0	0	0
T	C	0	0	0	0
T	D	-0.29	-0.45	0.68	-0.29
T	E	-0.02	-0.02	0.08	-0.02
T	F	0	0	0	0
T	G	0	0	0	0
T	H	0	0	0	0
T	I	0	0	0	0
T	K	0	0	0	0
T	L	0	0	0	0
T	M	0	0	0	0
T	N	0.61	-0.45	-0.25	-0.45
T	P	0.06	-0.02	-0.02	-0.02
T	Q	0	0	0	0
T	R	0	0	0	0
T	S	-0.02	-0.02	-0.02	0.06
T	T	0	0	0	0
T	V	0	0	0	0
T	W	0	0	0	0
T	Y	0	0	0	0
V	A	0	0	0	0
V	C	0	0	0	0
V	D	0	0	0	0
V	E	0	0	0	0
V	F	0	0	0	0
V	G	0	0	0	0
V	H	0	0	0	0
V	I	0	0	0	0
V	K	0	0	0	0
V	L	0	0	0	0
V	M	0	0	0	0
V	N	0	0	0	0
V	P	0	0	0	0
V	Q	0	0	0	0
V	R	0	0	0	0
V	S	0	0	0	0
V	T	0	0	0	0
V	V	0	0	0	0
V	W	0	0	0	0
V	Y	0	0	0	0
W	A	0	0	0	0
W	C	0	0	0	0
W	D	0	0	0	0
W	E	0	0	0	0
W	F	0	0	0	0
W	G	0	0	0	0
W	H	0	0	0	0
W	I	0	0	0	0
W	K	0	0	0	0
W	L	0	0	0	0
W	M	0	0	0	0
W	N	0	0	0	0
W	P	0	0	0	0
W	Q	0	0	0	0
W	R	0	0	0	0
W	S	0	0	0	0
W	T	0	0	0	0
W	V	0	0	0	0
W	W	0	0	0	0
W	Y	0	0	0	0
Y	A	0	0	0	0
Y	C	0	0	0	0
Y	D	0	0	0	0
Y	E	0	0	0	0
Y	F	0	0	0	0
Y	G	0	0	0	0
Y	H	0	0	0	0
Y	I	0	0	0	0
Y	K	0	0	0	0
Y	L	0	0	0	0
Y	M	0	0	0	0
Y	N	0	0	0	0
Y	P	0	0	0	0
Y	Q	0	0	0	0
Y	R	0	0	0	0
Y	S	0	0	0	0
Y	T	0	0	0	0
Y	V	0	0	0	0
Y	W	0	0	0	0
Y	Y	0	0	0	0

## Sheet: S motifs
TABLE S1. Log-likelihood ratios derived from observed frequencies of association between amino acid combinations at the fifth and last position and the four RNA nucleotides for each type of P, L and S PPR motifs respectively.
		A	C	G	U
A	A	0	0	0	0
A	C	0	0	0	0
A	D	0.01	-0.07	0.03	0.01
A	E	0	0	0	0
A	F	0	0	0	0
A	G	0	0	0	0
A	H	0.06	-0.02	-0.02	-0.02
A	I	0	0	0	0
A	K	0	0	0	0
A	L	0	0	0	0
A	M	0	0	0	0
A	N	0.04	-0.05	-0.05	0.04
A	P	0	0	0	0
A	Q	0	0	0	0
A	R	-0.05	0.15	-0.05	-0.05
A	S	0	0	0	0
A	T	-0.02	-0.02	-0.02	0.06
A	V	0	0	0	0
A	W	0	0	0	0
A	Y	0	0	0	0
C	A	0	0	0	0
C	C	0	0	0	0
C	D	-0.05	-0.05	0.15	-0.05
C	E	0	0	0	0
C	F	0	0	0	0
C	G	0	0	0	0
C	H	0	0	0	0
C	I	0	0	0	0
C	K	0	0	0	0
C	L	0	0	0	0
C	M	0	0	0	0
C	N	0.17	-0.07	-0.07	-0.07
C	P	0	0	0	0
C	Q	0	0	0	0
C	R	0	0	0	0
C	S	0	0	0	0
C	T	0	0	0	0
C	V	0	0	0	0
C	W	0	0	0	0
C	Y	0	0	0	0
D	A	0	0	0	0
D	C	0	0	0	0
D	D	0	0	0	0
D	E	0	0	0	0
D	F	0	0	0	0
D	G	0	0	0	0
D	H	0	0	0	0
D	I	0	0	0	0
D	K	0	0	0	0
D	L	0	0	0	0
D	M	0	0	0	0
D	N	0	0	0	0
D	P	0	0	0	0
D	Q	0	0	0	0
D	R	0	0	0	0
D	S	0	0	0	0
D	T	0	0	0	0
D	V	0	0	0	0
D	W	0	0	0	0
D	Y	0	0	0	0
E	A	0	0	0	0
E	C	0	0	0	0
E	D	0	0	0	0
E	E	0	0	0	0
E	F	0	0	0	0
E	G	0	0	0	0
E	H	0	0	0	0
E	I	0	0	0	0
E	K	0	0	0	0
E	L	0	0	0	0
E	M	0	0	0	0
E	N	0	0	0	0
E	P	0	0	0	0
E	Q	0	0	0	0
E	R	0	0	0	0
E	S	0	0	0	0
E	T	0	0	0	0
E	V	0	0	0	0
E	W	0	0	0	0
E	Y	0	0	0	0
F	A	0	0	0	0
F	C	0	0	0	0
F	D	0	0	0	0
F	E	0	0	0	0
F	F	0	0	0	0
F	G	0	0	0	0
F	H	0	0	0	0
F	I	0	0	0	0
F	K	0	0	0	0
F	L	0	0	0	0
F	M	0	0	0	0
F	N	-0.02	-0.02	-0.02	0.06
F	P	0	0	0	0
F	Q	0	0	0	0
F	R	0	0	0	0
F	S	0	0	0	0
F	T	0	0	0	0
F	V	0	0	0	0
F	W	0	0	0	0
F	Y	0	0	0	0
G	A	0	0	0	0
G	C	0	0	0	0
G	D	-0.02	-0.02	0.08	-0.02
G	E	0	0	0	0
G	F	0	0	0	0
G	G	0	0	0	0
G	H	0	0	0	0
G	I	0	0	0	0
G	K	0	0	0	0
G	L	0	0	0	0
G	M	0	0	0	0
G	N	0	0	0	0
G	P	0	0	0	0
G	Q	0	0	0	0
G	R	0	0	0	0
G	S	0.12	-0.05	-0.05	-0.05
G	T	0	0	0	0
G	V	0	0	0	0
G	W	0	0	0	0
G	Y	0	0	0	0
H	A	0	0	0	0
H	C	0	0	0	0
H	D	0	0	0	0
H	E	0	0	0	0
H	F	0	0	0	0
H	G	0	0	0	0
H	H	0	0	0	0
H	I	0	0	0	0
H	K	0	0	0	0
H	L	0	0	0	0
H	M	0	0	0	0
H	N	0	0	0	0
H	P	0	0	0	0
H	Q	0	0	0	0
H	R	0	0	0	0
H	S	0	0	0	0
H	T	0	0	0	0
H	V	0	0	0	0
H	W	0	0	0	0
H	Y	0	0	0	0
I	A	0	0	0	0
I	C	0	0	0	0
I	D	0	0	0	0
I	E	0	0	0	0
I	F	0	0	0	0
I	G	0	0	0	0
I	H	0	0	0	0
I	I	0	0	0	0
I	K	0	0	0	0
I	L	0	0	0	0
I	M	0	0	0	0
I	N	-0.02	-0.02	-0.02	0.06
I	P	0	0	0	0
I	Q	0	0	0	0
I	R	0	0	0	0
I	S	0	0	0	0
I	T	0	0	0	0
I	V	0	0	0	0
I	W	0	0	0	0
I	Y	0	0	0	0
K	A	0	0	0	0
K	C	0	0	0	0
K	D	-0.07	0.13	0.03	-0.07
K	E	0	0	0	0
K	F	0	0	0	0
K	G	0	0	0	0
K	H	0	0	0	0
K	I	0	0	0	0
K	K	0	0	0	0
K	L	0	0	0	0
K	M	0	0	0	0
K	N	0	0	0	0
K	P	0	0	0	0
K	Q	0	0	0	0
K	R	0	0	0	0
K	S	0	0	0	0
K	T	0	0	0	0
K	V	0	0	0	0
K	W	0	0	0	0
K	Y	0	0	0	0
L	A	0	0	0	0
L	C	0	0	0	0
L	D	-0.02	0.08	-0.02	-0.02
L	E	0	0	0	0
L	F	0	0	0	0
L	G	0	0	0	0
L	H	0	0	0	0
L	I	0	0	0	0
L	K	0	0	0	0
L	L	0	0	0	0
L	M	0	0	0	0
L	N	0	0	0	0
L	P	0	0	0	0
L	Q	0	0	0	0
L	R	0	0	0	0
L	S	0	0	0	0
L	T	0	0	0	0
L	V	0	0	0	0
L	W	0	0	0	0
L	Y	0	0	0	0
M	A	0	0	0	0
M	C	0	0	0	0
M	D	0	0	0	0
M	E	0	0	0	0
M	F	0	0	0	0
M	G	0	0	0	0
M	H	0	0	0	0
M	I	0	0	0	0
M	K	0	0	0	0
M	L	0	0	0	0
M	M	0	0	0	0
M	N	0	0	0	0
M	P	0	0	0	0
M	Q	0	0	0	0
M	R	0	0	0	0
M	S	0	0	0	0
M	T	0	0	0	0
M	V	0	0	0	0
M	W	0	0	0	0
M	Y	0	0	0	0
N	A	0	0	0	0
N	C	0	0	0	0
N	D	-0.66	-0.05	-0.59	0.63
N	E	-0.02	0.08	-0.02	-0.02
N	F	0	0	0	0
N	G	0	0	0	0
N	H	-0.07	0.13	-0.07	0.01
N	I	0	0	0	0
N	K	0	0	0	0
N	L	0	0	0	0
N	M	0	0	0	0
N	N	-0.19	0.14	0.24	-0.19
N	P	0	0	0	0
N	Q	0	0	0	0
N	R	0	0	0	0
N	S	-0.12	0.16	-0.18	0.09
N	T	-0.41	0.49	-0.12	-0.1
N	V	0	0	0	0
N	W	-0.02	-0.02	-0.02	0.06
N	Y	0	0	0	0
P	A	0	0	0	0
P	C	-0.02	-0.02	0.08	-0.02
P	D	0	0	0	0
P	E	0	0	0	0
P	F	0	0	0	0
P	G	0	0	0	0
P	H	0	0	0	0
P	I	0	0	0	0
P	K	0	0	0	0
P	L	0	0	0	0
P	M	0	0	0	0
P	N	-0.02	-0.02	-0.02	0.06
P	P	0	0	0	0
P	Q	0	0	0	0
P	R	0	0	0	0
P	S	0	0	0	0
P	T	0	0	0	0
P	V	0	0	0	0
P	W	0	0	0	0
P	Y	0	0	0	0
Q	A	0	0	0	0
Q	C	0	0	0	0
Q	D	0	0	0	0
Q	E	0	0	0	0
Q	F	0	0	0	0
Q	G	0	0	0	0
Q	H	0	0	0	0
Q	I	0	0	0	0
Q	K	0	0	0	0
Q	L	0	0	0	0
Q	M	0	0	0	0
Q	N	0	0	0	0
Q	P	0	0	0	0
Q	Q	0	0	0	0
Q	R	0	0	0	0
Q	S	0	0	0	0
Q	T	0	0	0	0
Q	V	0	0	0	0
Q	W	0	0	0	0
Q	Y	0	0	0	0
R	A	0	0	0	0
R	C	0	0	0	0
R	D	0	0	0	0
R	E	0	0	0	0
R	F	0	0	0	0
R	G	0.04	-0.05	-0.05	0.04
R	H	0	0	0	0
R	I	0	0	0	0
R	K	0	0	0	0
R	L	0	0	0	0
R	M	0	0	0	0
R	N	0	0	0	0
R	P	0	0	0	0
R	Q	0	0	0	0
R	R	0	0	0	0
R	S	0	0	0	0
R	T	0	0	0	0
R	V	0	0	0	0
R	W	0	0	0	0
R	Y	0	0	0	0
S	A	0	0	0	0
S	C	0	0	0	0
S	D	-0.35	-0.33	0.66	-0.27
S	E	0.06	-0.02	-0.02	-0.02
S	F	0	0	0	0
S	G	0	0	0	0
S	H	0	0	0	0
S	I	0	0	0	0
S	K	0.09	-0.07	0.03	-0.07
S	L	0	0	0	0
S	M	0	0	0	0
S	N	0.55	-0.37	-0.47	-0.2
S	P	0	0	0	0
S	Q	0	0	0	0
S	R	0	0	0	0
S	S	-0.02	-0.02	-0.02	0.06
S	T	0	0	0	0
S	V	0	0	0	0
S	W	0	0	0	0
S	Y	0	0	0	0
T	A	0	0	0	0
T	C	0	0	0	0
T	D	-0.18	-0.49	0.67	-0.34
T	E	0.06	-0.02	-0.02	-0.02
T	F	0	0	0	0
T	G	0	0	0	0
T	H	0.01	-0.07	0.13	-0.07
T	I	0	0	0	0
T	K	0.06	-0.02	-0.02	-0.02
T	L	0.14	-0.1	-0.1	-0.01
T	M	0	0	0	0
T	N	0.53	-0.39	-0.3	-0.26
T	P	0	0	0	0
T	Q	-0.05	-0.05	-0.05	0.12
T	R	0	0	0	0
T	S	0.11	0.09	-0.1	-0.12
T	T	0.05	-0.01	-0.01	-0.03
T	V	0	0	0	0
T	W	0	0	0	0
T	Y	0	0	0	0
V	A	0	0	0	0
V	C	0	0	0	0
V	D	0	0	0	0
V	E	0	0	0	0
V	F	0	0	0	0
V	G	0	0	0	0
V	H	0	0	0	0
V	I	0	0	0	0
V	K	0	0	0	0
V	L	0	0	0	0
V	M	0	0	0	0
V	N	0	0	0	0
V	P	0	0	0	0
V	Q	0	0	0	0
V	R	0	0	0	0
V	S	-0.02	-0.02	-0.02	0.06
V	T	0	0	0	0
V	V	0	0	0	0
V	W	0	0	0	0
V	Y	0	0	0	0
W	A	0	0	0	0
W	C	0	0	0	0
W	D	0	0	0	0
W	E	0	0	0	0
W	F	0	0	0	0
W	G	0	0	0	0
W	H	0	0	0	0
W	I	0	0	0	0
W	K	0	0	0	0
W	L	0	0	0	0
W	M	0	0	0	0
W	N	0	0	0	0
W	P	0	0	0	0
W	Q	0	0	0	0
W	R	0	0	0	0
W	S	0	0	0	0
W	T	0	0	0	0
W	V	0	0	0	0
W	W	0	0	0	0
W	Y	0	0	0	0
Y	A	0	0	0	0
Y	C	0	0	0	0
Y	D	0	0	0	0
Y	E	0	0	0	0
Y	F	0	0	0	0
Y	G	0	0	0	0
Y	H	0	0	0	0
Y	I	0	0	0	0
Y	K	0	0	0	0
Y	L	0	0	0	0
Y	M	0	0	0	0
Y	N	0	0	0	0
Y	P	0	0	0	0
Y	Q	0	0	0	0
Y	R	0	0	0	0
Y	S	0	0	0	0
Y	T	0	0	0	0
Y	V	0	0	0	0
Y	W	0	0	0	0
Y	Y	0	0	0	0

## Sheet: L motifs
TABLE S1. Log-likelihood ratios derived from observed frequencies of association between amino acid combinations at the fifth and last position and the four RNA nucleotides for each type of P, L and S PPR motifs respectively.
		A	C	G	U
A	A	0	0	0	0
A	C	0	0	0	0
A	D	-0.17	-0.05	0.18	0.04
A	E	-0.05	-0.05	-0.05	0.12
A	F	0	0	0	0
A	G	0.09	-0.07	0.03	-0.07
A	H	0.01	-0.07	-0.07	0.09
A	I	0	0	0	0
A	K	0	0	0	0
A	L	0.06	-0.02	-0.02	-0.02
A	M	0	0	0	0
A	N	-0.02	-0.02	-0.02	0.06
A	P	0	0	0	0
A	Q	-0.02	-0.02	0.08	-0.02
A	R	-0.02	0.08	-0.02	-0.02
A	S	0.04	0.06	-0.05	-0.05
A	T	0	0	0	0
A	V	0	0	0	0
A	W	0	0	0	0
A	Y	0	0	0	0
C	A	0	0	0	0
C	C	0	0	0	0
C	D	0.05	-0.01	-0.01	-0.03
C	E	0	0	0	0
C	F	0	0	0	0
C	G	0	0	0	0
C	H	0	0	0	0
C	I	0.17	-0.07	-0.07	-0.07
C	K	0	0	0	0
C	L	0	0	0	0
C	M	0	0	0	0
C	N	0	0	0	0
C	P	0	0	0	0
C	Q	0	0	0	0
C	R	0	0	0	0
C	S	0	0	0	0
C	T	0	0	0	0
C	V	0	0	0	0
C	W	0	0	0	0
C	Y	0	0	0	0
D	A	0	0	0	0
D	C	0	0	0	0
D	D	0	0	0	0
D	E	0	0	0	0
D	F	0	0	0	0
D	G	0	0	0	0
D	H	0	0	0	0
D	I	0	0	0	0
D	K	0	0	0	0
D	L	0	0	0	0
D	M	0	0	0	0
D	N	0	0	0	0
D	P	0	0	0	0
D	Q	0	0	0	0
D	R	0	0	0	0
D	S	0	0	0	0
D	T	0	0	0	0
D	V	0	0	0	0
D	W	0	0	0	0
D	Y	0	0	0	0
E	A	0	0	0	0
E	C	0	0	0	0
E	D	0	0	0	0
E	E	0	0	0	0
E	F	0	0	0	0
E	G	0	0	0	0
E	H	0	0	0	0
E	I	0	0	0	0
E	K	0	0	0	0
E	L	0	0	0	0
E	M	0	0	0	0
E	N	0	0	0	0
E	P	0	0	0	0
E	Q	0	0	0	0
E	R	0	0	0	0
E	S	0	0	0	0
E	T	0	0	0	0
E	V	0	0	0	0
E	W	0	0	0	0
E	Y	0	0	0	0
F	A	0	0	0	0
F	C	0	0	0	0
F	D	0	0	0	0
F	E	0	0	0	0
F	F	0	0	0	0
F	G	0	0	0	0
F	H	0	0	0	0
F	I	0	0	0	0
F	K	0	0	0	0
F	L	0	0	0	0
F	M	0	0	0	0
F	N	0	0	0	0
F	P	0	0	0	0
F	Q	0	0	0	0
F	R	0	0	0	0
F	S	0	0	0	0
F	T	0	0	0	0
F	V	0	0	0	0
F	W	0	0	0	0
F	Y	0	0	0	0
G	A	0	0	0	0
G	C	0	0	0	0
G	D	-0.07	0.13	0.13	-0.16
G	E	0	0	0	0
G	F	0	0	0	0
G	G	0	0	0	0
G	H	0	0	0	0
G	I	0	0	0	0
G	K	0	0	0	0
G	L	0	0	0	0
G	M	0	0	0	0
G	N	0.17	-0.07	-0.07	-0.07
G	P	-0.07	0.03	-0.07	0.09
G	Q	0	0	0	0
G	R	0	0	0	0
G	S	0	0	0	0
G	T	0	0	0	0
G	V	0	0	0	0
G	W	0	0	0	0
G	Y	0.04	-0.05	-0.05	0.04
H	A	0	0	0	0
H	C	0	0	0	0
H	D	0	0	0	0
H	E	0	0	0	0
H	F	0	0	0	0
H	G	0	0	0	0
H	H	0	0	0	0
H	I	0	0	0	0
H	K	0	0	0	0
H	L	0	0	0	0
H	M	0	0	0	0
H	N	0	0	0	0
H	P	0	0	0	0
H	Q	0	0	0	0
H	R	0	0	0	0
H	S	0	0	0	0
H	T	0	0	0	0
H	V	0	0	0	0
H	W	0	0	0	0
H	Y	0	0	0	0
I	A	0	0	0	0
I	C	0	0	0	0
I	D	-0.06	-0.22	-0.02	0.21
I	E	0	0	0	0
I	F	0	0	0	0
I	G	0	0	0	0
I	H	-0.07	0.03	0.03	0.01
I	I	0	0	0	0
I	K	0	0	0	0
I	L	0	0	0	0
I	M	0	0	0	0
I	N	-0.1	0.11	-0.18	0.13
I	P	0	0	0	0
I	Q	0.01	0.13	-0.07	-0.07
I	R	-0.02	0.08	-0.02	-0.02
I	S	-0.1	-0.1	0.01	0.14
I	T	-0.07	0.13	0.03	-0.07
I	V	0	0	0	0
I	W	0	0	0	0
I	Y	0	0	0	0
K	A	0	0	0	0
K	C	-0.02	-0.02	-0.02	0.06
K	D	0	0	0	0
K	E	0	0	0	0
K	F	0	0	0	0
K	G	0	0	0	0
K	H	0	0	0	0
K	I	0	0	0	0
K	K	0	0	0	0
K	L	0	0	0	0
K	M	0	0	0	0
K	N	0	0	0	0
K	P	0	0	0	0
K	Q	0	0	0	0
K	R	0	0	0	0
K	S	0	0	0	0
K	T	0	0	0	0
K	V	0	0	0	0
K	W	0	0	0	0
K	Y	0	0	0	0
L	A	-0.05	-0.05	-0.05	0.12
L	C	-0.02	0.08	-0.02	-0.02
L	D	-0.1	0.11	0.11	-0.1
L	E	-0.05	0.06	-0.05	0.04
L	F	0	0	0	0
L	G	0.04	0.06	-0.05	-0.05
L	H	0.04	-0.05	-0.05	0.04
L	I	0	0	0	0
L	K	-0.07	-0.07	-0.07	0.17
L	L	0	0	0	0
L	M	-0.01	-0.1	-0.1	0.14
L	N	0.11	0.03	-0.06	-0.1
L	P	-0.02	-0.02	-0.02	0.06
L	Q	-0.02	-0.02	-0.02	0.06
L	R	0	0	0	0
L	S	0.05	0.08	-0.12	-0.03
L	T	-0.05	-0.14	-0.14	0.23
L	V	0	0	0	0
L	W	-0.02	0.08	-0.02	-0.02
L	Y	-0.02	0.08	-0.02	-0.02
M	A	0	0	0	0
M	C	0	0	0	0
M	D	-0.28	-0.18	0.01	0.31
M	E	0	0	0	0
M	F	0	0	0	0
M	G	0	0	0	0
M	H	0	0	0	0
M	I	0	0	0	0
M	K	0	0	0	0
M	L	0	0	0	0
M	M	0	0	0	0
M	N	-0.07	0.03	-0.07	0.09
M	P	0	0	0	0
M	Q	0	0	0	0
M	R	0	0	0	0
M	S	0	0	0	0
M	T	0	0	0	0
M	V	0	0	0	0
M	W	0	0	0	0
M	Y	0	0	0	0
N	A	0	0	0	0
N	C	0	0	0	0
N	D	0	0	0	0
N	E	0	0	0	0
N	F	0	0	0	0
N	G	0	0	0	0
N	H	0	0	0	0
N	I	0	0	0	0
N	K	0	0	0	0
N	L	0	0	0	0
N	M	0	0	0	0
N	N	0	0	0	0
N	P	0	0	0	0
N	Q	0	0	0	0
N	R	0	0	0	0
N	S	0	0	0	0
N	T	0.04	-0.05	-0.05	0.04
N	V	0	0	0	0
N	W	0	0	0	0
N	Y	0	0	0	0
P	A	0	0	0	0
P	C	-0.02	-0.02	-0.02	0.06
P	D	-0.32	-0.21	-0.03	0.37
P	E	-0.02	-0.02	-0.02	0.06
P	F	0	0	0	0
P	G	0	0	0	0
P	H	-0.02	0.08	-0.02	-0.02
P	I	0	0	0	0
P	K	0	0	0	0
P	L	0	0	0	0
P	M	0	0	0	0
P	N	0.04	-0.05	-0.05	0.04
P	P	0	0	0	0
P	Q	0	0	0	0
P	R	0	0	0	0
P	S	-0.07	-0.07	-0.07	0.17
P	T	0	0	0	0
P	V	-0.05	-0.05	-0.05	0.12
P	W	0	0	0	0
P	Y	0	0	0	0
Q	A	0	0	0	0
Q	C	0	0	0	0
Q	D	-0.05	-0.05	-0.05	0.12
Q	E	0	0	0	0
Q	F	0	0	0	0
Q	G	0	0	0	0
Q	H	0	0	0	0
Q	I	0	0	0	0
Q	K	0	0	0	0
Q	L	0	0	0	0
Q	M	0	0	0	0
Q	N	0	0	0	0
Q	P	0	0	0	0
Q	Q	0	0	0	0
Q	R	0	0	0	0
Q	S	0.06	-0.02	-0.02	-0.02
Q	T	0	0	0	0
Q	V	0	0	0	0
Q	W	0	0	0	0
Q	Y	0	0	0	0
R	A	0	0	0	0
R	C	0	0	0	0
R	D	0	0	0	0
R	E	0	0	0	0
R	F	0	0	0	0
R	G	0	0	0	0
R	H	0	0	0	0
R	I	0	0	0	0
R	K	0	0	0	0
R	L	0	0	0	0
R	M	0	0	0	0
R	N	0	0	0	0
R	P	0	0	0	0
R	Q	0	0	0	0
R	R	0	0	0	0
R	S	0	0	0	0
R	T	0	0	0	0
R	V	0	0	0	0
R	W	0	0	0	0
R	Y	0	0	0	0
S	A	0	0	0	0
S	C	0	0	0	0
S	D	-0.1	-0.13	0.36	-0.17
S	E	0.01	-0.06	-0.06	0.08
S	F	0.12	-0.05	-0.05	-0.05
S	G	0	0	0	0
S	H	0	0	0	0
S	I	0	0	0	0
S	K	0	0	0	0
S	L	0	0	0	0
S	M	-0.05	0.06	-0.05	0.04
S	N	0.17	-0.14	-0.14	0.03
S	P	0	0	0	0
S	Q	-0.02	0.08	-0.02	-0.02
S	R	0	0	0	0
S	S	-0.07	-0.07	0.03	0.09
S	T	-0.1	0.01	0.01	0.07
S	V	0	0	0	0
S	W	0	0	0	0
S	Y	0	0	0	0
T	A	0	0	0	0
T	C	0.06	-0.02	-0.02	-0.02
T	D	-0.01	-0.03	0.05	-0.01
T	E	0	0	0	0
T	F	0	0	0	0
T	G	-0.02	-0.02	0.08	-0.02
T	H	0	0	0	0
T	I	0	0	0	0
T	K	0	0	0	0
T	L	0.06	-0.02	-0.02	-0.02
T	M	0	0	0	0
T	N	0.06	-0.02	-0.02	-0.02
T	P	0	0	0	0
T	Q	0	0	0	0
T	R	0.17	-0.07	-0.07	-0.07
T	S	0.07	0.01	-0.1	-0.01
T	T	-0.07	0.13	-0.07	0.01
T	V	0	0	0	0
T	W	0	0	0	0
T	Y	0	0	0	0
V	A	0.12	-0.05	-0.05	-0.05
V	C	0	0	0	0
V	D	-0.05	-0.05	-0.13	0.17
V	E	-0.03	-0.01	-0.01	0.05
V	F	0	0	0	0
V	G	-0.07	0.04	-0.16	0.15
V	H	0.01	0.03	-0.07	0.01
V	I	0	0	0	0
V	K	0.04	-0.05	0.06	-0.05
V	L	0.01	-0.07	-0.07	0.09
V	M	0	0	0	0
V	N	0.14	-0.21	-0.21	0.14
V	P	0	0	0	0
V	Q	-0.02	-0.02	-0.02	0.06
V	R	-0.1	-0.1	-0.1	0.21
V	S	0.06	-0.02	-0.02	-0.02
V	T	-0.05	-0.05	-0.05	0.12
V	V	-0.05	-0.05	-0.05	0.12
V	W	0	0	0	0
V	Y	0.06	-0.02	-0.02	-0.02
W	A	0	0	0	0
W	C	0	0	0	0
W	D	0	0	0	0
W	E	0	0	0	0
W	F	0	0	0	0
W	G	0	0	0	0
W	H	0	0	0	0
W	I	0	0	0	0
W	K	0	0	0	0
W	L	0	0	0	0
W	M	0	0	0	0
W	N	0	0	0	0
W	P	0	0	0	0
W	Q	0	0	0	0
W	R	0	0	0	0
W	S	0	0	0	0
W	T	0	0	0	0
W	V	0	0	0	0
W	W	0	0	0	0
W	Y	0	0	0	0
Y	A	0	0	0	0
Y	C	0	0	0	0
Y	D	0	0	0	0
Y	E	0	0	0	0
Y	F	0	0	0	0
Y	G	0	0	0	0
Y	H	0	0	0	0
Y	I	0	0	0	0
Y	K	0	0	0	0
Y	L	0	0	0	0
Y	M	0	0	0	0
Y	N	0	0	0	0
Y	P	0	0	0	0
Y	Q	0	0	0	0
Y	R	0	0	0	0
Y	S	0	0	0	0
Y	T	0	0	0	0
Y	V	0	0	0	0
Y	W	0	0	0	0
Y	Y	0	0	0	0
