# Supplementary material for: Editing of Chloroplast rps14 by PPR Editing Factor EMB2261 Is Essential for Arabidopsis Development
Source: Front Plant Sci. 2018 Jun 20;9:841. doi: 10.3389/fpls.2018.00841 (PMC6019781; doi:10.3389/fpls.2018.00841)
Supplement: Supplementary file 2 [file Data_Sheet_2.XLSX]

## Sheet: Sheet1
TABLE S2. A list of accession numbers of the proteins and chloroplast genomes for the species used in this analysis.
species	protein-ID	chloroplast genome	editing site
Aegilops tauschii	XP_020176469.1	NC_022133	T
Amborella trichopoda	evm_27.model.AmTr_v1.0_scaffold00159.6	NC_005086	C
Ananas comosus	OAY83394.1	NC_026220	C
Arabidopsis lyrata	XP_020881591.1	NC_034365	C
Arabidopsis thaliana	AT3G49170.1	NC_000932	C
Arabis alpina	KFK34206.1	NC_023367	C
Brachypodium distachyon	Bradi2g32290.1	NC_011032	T
Brassica napus	BnaA06g16120D	NC_016734	C
Cajanus cajan	XP_020206322.1	NC_031429	T
Capsella rubella	20887399	NC_027693	C
Capsicum annuum	CA08g10350	NC_018552	T
Carica papaya	XP_021909512.1	NC_010323	C
Cicer arietinum	XP_012575672.1	NC_011163	T
Citrullus lanatus	Cla004244	NC_032008	C
Citrus sinensis	chr9:F:17220295-17222877	NC_008334	C
Coffea canephora	GSCOCT00020005001	NC_030053	C
Cucumis melo	XP_008441615.1	NC_015983	C
Cucumis sativus	Csa023176	NC_007144	C
Dendrobium catenatum	XP_020688778.1	NC_024019	C
Dorcoceras hygrometricum	KZV28462.1	NC_016468	C
Elaeis guineensis	p5_sc00001.V1.gene1220	NC_017602	C
Eucalyptus grandis	XP_010044231.2	NC_014570	C
Eutrema salsugineum	XP_006404168.1	NC_028170	C
Fragaria vesca	mrna04186.1	NC_015206	C
Glycine max	scaffold_48:F:15898-18357	NC_007942	T
Glycine soja	KHN08010.1	NC_022868	T
Gossypium arboreum	Cotton_A_17735	NC_016712	C
Gossypium hirsutum	XP_016716419.1	NC_007944	C
Gossypium raimondii	Cotton_D_gene_10030826	NC_016668	C
Helianthus annuus	XP_022006753.1	NC_007977	C
Hevea brasiliensis	XP_021675574.1	NC_015308	C
Hordeum vulgare	BAJ91074.1	NC_008590	T
Ipomoea nil	XP_019195119.1	NC_031159	C
Juglans regia	XP_018860754.1	NC_028617	C
Lotus japonicus	CM0634.480.r2.m	NC_002694	T
Manihot esculenta	17982055	NC_010433	C
Medicago truncatula	Medtr4g031160.1	NC_003119	T
Morus notabilis	Morus000366	NC_027110	C
Nelumbo nucifera	CCG018594.1	NC_025339	C
Nicotiana sylvestris	XP_009760813.1	NC_007500	C
Nicotiana tomentosiformis	XP_009587534.1	NC_007602	C
Oryza brachyantha	XP_006655097.1	NC_030596	T
Oryza sativa Indica Group	BGIOSGA019367-TA	NC_008155	T
Oryza sativa Japonica group	Os05t0212100-01	NC_001320	T
Phalaenopsis equestris	XP_020570971.1	NC_017609	C
Phoenix dactylifera	XP_008783966.1	NC_013991	C
Populus euphratica	CCG016491.1	NC_024747	C
Populus trichocarpa	POPTR_0015s02060.1	NC_009143	C
Prunus persica	XP_007217040.2	NC_014697	C
Punica granatum	OWM75552.1	NC_035240	C
Raphanus sativus	XP_018434699.1	NC_024469	C
Ricinus communis	29680.m001729	NC_016736	C
Sesamum indicum	XP_011076006.1	NC_016433	C
Setaria italica	XP_004960622.1	NC_022850	T
Solanum lycopersicum	Solyc01g097670.2.1	NC_007898	T
Solanum pennellii	XP_015067756.1	NC_035742	T
Solanum tuberosum	PGSC0003DMT400050032	NC_008096	T
Sorghum bicolor	Sb09g006640.1	NC_008602	T
Spirodela polyrhiza	Spipo18G0011600.v2.290	NC_015891	T
Theobroma cacao	Tc03_g017390	NC_014676	C
Triticum aestivum	Traes_5DL_724CF18AE.1	NC_002762	T
Vigna angularis	XP_017431561.1	NC_021091	T
Vigna radiata	XP_014490837.1	NC_013843	T
Vitis vinifera	GSVIVT01006121001	NC_007957	C
Zea mays	GRMZM2G462625_T01	NC_001666	T
Ziziphus jujuba	XP_015878193.1	NC_030299	C
