# Supplementary material for: Editing of Chloroplast rps14 by PPR Editing Factor EMB2261 Is Essential for Arabidopsis Development
Source: Front Plant Sci. 2018 Jun 20;9:841. doi: 10.3389/fpls.2018.00841 (PMC6019781; doi:10.3389/fpls.2018.00841)
Supplement: Supplementary file 3 [file Data_Sheet_3.XLSX]

## Sheet: list detected in all 35S
TABLE S3. Other detected putative editing sites in Arabidopsis chloroplasts.
pos	ref	sequence context prone to mis-alignment
8563	C	TTTTTTCTAAATTTTTT
60381	C	TTTCTTTCTTTTTTTTTT
66307	C	TTTTTCTTTTTTTTTTTTT
66699	C	TTTACTTTTTTTTTTTTTTTT
67048	C	TTTCCCTTTTTTT
68453	C	not applicable
89556	C	TCTTCTTTTTCT
4363	G	AAAAAAAAAAGAA
30843	G	AAAAAAAAAAAAGAAAAAAA
49333	G	not applicable
111707	G	not applicable

## Sheet: editing candidates
TABLE S3. Other detected putative editing sites in Arabidopsis chloroplasts.
pos	ref	35S-1	35S-2	35S-3	Col-1	Col-2	Col-3	ABI3-2	ABI3-5	ABI3-6		ABI3_ave	Col_ave	35S_ave		ABI3_SE	Col_SE	35S_SE
68453	C	0.0202156	0.0452885	0.0368567	0.0499076	0.0428051	0.0354796	0.0453939	0.0676101	0.0619048		0.0583029	0.0427308	0.0341203		0.00666133	0.00416516	0.00736611
49333	G	0.0193957	0.0201889	0.0160514	0.0224635	0.0203221	0.0201366	0.020526	0.0215134	0.0188182		0.0202858	0.0209741	0.0185453		0.000787229	0.000746633	0.00126782
111707	G	0.0213068	0.0173267	0.0258481	0.0333778	0.022187	not detected	0.0292621	0.0309119	0.0244698		0.0282146	0.0277824	0.0214939		0.00193201	0.00456864	0.0024617
