# Supplementary material for: Editing of Chloroplast rps14 by PPR Editing Factor EMB2261 Is Essential for Arabidopsis Development
Source: Front Plant Sci. 2018 Jun 20;9:841. doi: 10.3389/fpls.2018.00841 (PMC6019781; doi:10.3389/fpls.2018.00841)
Supplement: Supplementary file 4 [file Data_Sheet_4.XLSX]

## Sheet: Solanaceae
TABLE S4. The conservation of the 5th and last amino acids in every PPR motifs and nucleotide recognised.
Solanaceae	L1	S1	P1	L1	S1	P1	L1	S1	P1	L1	S1	P1	L1	S1	P2	L2	S2	E1	E2	DYW
consensus Solanaceae	T-D / t	N-D / t	S-N / a	S-D / t	C-N / g	T-D / g	S-D / a	C-N / a	T-N / a	S-V / g	N-N / t	N-D / t	A-N / a	N-N / c	T-N / a	I-R / a	A-D / t	R-D / c	VK / c	c	ed
Nicotiana sylvestris	.	.	.	.	.	.	.	.	.	.	.	.	.	.	.	.	.	.	.	.	c
Nicotiana tomentosiformis	.	.	.	.	.	.	.	.	.	.	.	.	A-Y	.	.	.	.	.	.	.	c
Capsicum annuum	.	.	.	.	.	.	.	.	.	.	.	.	.	.	.	.	.	.	.	.	t
Solanum tuberosum	.	.	.	.	.	.	.	S-N / .	.	.	.	.	.	.	.	.	.	.	.	.	t
Solanum lycopersicum	.	.	.	.	.	.	.	.	.	.	.	.	A-S	.	.	.	.	.	.	.	t
Solanum pennellii	.	.	.	.	.	.	.	.	.	.	.	.	.	.	.	.	.	.	.	.	t
A dot corresponds to a conserved combination of amino acid or nucleotide compared to a consensus sequence derived from sequences selected in Solanaceae.

## Sheet: Fabaceae
TABLE S4. The conservation of the 5th and last amino acids in every PPR motifs and nucleotide recognised.
Fabaceae	L1	S1	P1	L1	S1	P1	L1	S1	P1	L1	S1	P1	L1	S1	P2	L2	S2	E1	E2	DYW
consensus edited dicots	S-D / t	N-D/ c	S-N / a	T-D / t	C-N / g	T-D / g	S-D / a	C-N / a	T-N / a	S-V / g	N-N / t	N-S / t	A-N / a	N-N / c	T-N / a	I-R / a	A-D / t	R-D / c	I-K / c	c	ed
Lotus japonicus	L-D / .	.	C-N / .	T-H / .	.	N-D / .	T-D / .	.	.	.	N-S / .	E-C / .	.	. / g	.	.	.	.	. / a	.	t
Cicer arietinum	S-N / .	N-N / .	T-N / .	T-H / .	.	N-D / .	T-D / .	.	.	.	.	.	.	.	.	.	.	.	. / a	.	t
Medicago truncatula	.	.	.	T-H / g	.	.	T-D / .	.	.	S-I / .	.	T-S / .	A-D / .	. / g	.	.	. / g	.	. / a	.	t
Cajanus cajan	H-D / .	.	.	T-H / .	.	N-D / .	T-D / .	.	.	S-I / a	.	S-S / .	.	. / g	.	.	.	.	. / a	.	t
Glycine max	.	.	.	T-H / .	.	.	T-D / .	.	.	S-I / a	.	.	.	. / g	.	.	.	.	. / a	.	t
Glycine soja	.	.	.	T-H / .	.	.	T-D / .	.	.	S-I / a	.	.	.	. / g	.	.	.	.	. / a	.	t
Vigna angularis	.	.	.	T-H / .	.	.	T-D / .	.	.	S-I / a	.	S-G / .	A-D / .	. / g	.	.	.	.	. / a	.	t
Vigna radiata	.	.	.	T-H / .	.	.	T-D / .	.	.	S-I / a	.	S-G / .	A-D / .	. / g	.	.	.	.	. / a	.	t
A dot corresponds to a conserved combination of amino acid or nucleotide compared to a consensus sequence derived from sequences selected in dicots.
